# Supplementary material for: Effect of the 16S rRNA Gene Hypervariable Region on the Microbiome Taxonomic Profile and Diversity in the Endangered Fish Totoaba macdonaldi
Source: Microorganisms. 2024 Oct 23;12(11):2119. doi: 10.3390/microorganisms12112119 (PMC11596169; doi:10.3390/microorganisms12112119)
Supplement: Supplementary file 1 [file microorganisms-12-02119-s001.zip]

Archive with 1 entries (1 files):
- microorganisms-3164074-supplementary.pdf
